# Supplementary material for: Hafted technologies likely reduced stone tool-related selective pressures acting on the hominin hand
Source: Sci Rep. 2023 Sep 20;13:15582. doi: 10.1038/s41598-023-42096-z (PMC10511494; doi:10.1038/s41598-023-42096-z)
Supplement: Supplementary file 1 — Supplementary Information 1. [file 41598_2023_42096_MOESM1_ESM.xlsx]

## Sheet: Knife Measurements
Knife Group	Knife Subgroup	Mass (g)	Total Length (mm)	Blade Length (mm)	Handle Length (mm)	Blade Width (mm)	Handle Width (mm)	Blade Thickness (mm)	Handle Thickness (mm)	Hafting Width (mm)
1	1.01	114	285.1	187	125.29	41.2	23.43	8.26	23.98	35.67
1	1.02	116	279	188.1	125.13	40.45	24.22	7.48	24.06	35.29
1	1.03	113	285	190	126.31	40.02	24.44	7.09	24.44	35.09
1	1.04	118	281.7	183	127.28	38.57	23.55	8.54	23.26	36.64
1	1.05	107	276.5	183.8	127.36	38.16	23.69	7.58	23.62	35.98
1	1.06	110	277	179	127.62	37.2	23.94	7.26	24.08	32.11
1	1.07	120	269	176	125.32	38.51	25.13	9	25.86	36.52
1	1.08	110	278.2	187.5	125.96	39.87	24.26	7.46	24.44	32.95
1	1.09	118	282	185	126.28	39.4	24.35	8.48	24.21	38.25
1	1.1	115	279	186	123.95	40.29	24.45	8.4	24.15	39.85
1	1.11	107	272.3	178.9	124.8	38.95	24.71	6.97	24.69	35.24
1	1.12	109	272.4	176	126.44	36.75	24.4	8.16	24.08	33.89
1	1.13	110	279.2	187	125.26	39.47	24.18	8.32	24.27	32.87
1	1.14	110	277.1	183	124.75	39.64	24.01	6.97	23.75	35.1
1	1.15	106	278.1	187	126.12	37.93	24	8.29	23.72	31.95
1	1.16	112	281	190.5	126.66	37.7	24.24	8.56	24.22	35.66
1	1.17	111	269.9	179	125.41	39.59	24.4	7.96	24.41	37.36
1	1.18	107	276.4	182	126.88	37.85	24.35	6.97	24.14	32.13
1	1.19	94	274.6	177	128.26	39.86	22.98	7.31	23.45	32.51
1	1.2	110	282.5	188	123.73	40.18	22.91	8.6	22.84	34.29
1	1.21	105	277.1	187.5	126.12	38.49	23.8	7.52	23.63	35.06
1	1.22	110	285	188	125.58	39.16	23.55	8.41	23.93	32.63
1	1.23	119	280.2	186.5	125.95	39.66	23.95	7.73	24.42	33.17
1	1.24	91	272.1	180	124.81	39.04	22.79	6.39	23.58	34.19
1	1.25	101	282	188	127.81	38.18	23.25	7.26	23.14	32.7
1	1.26	111	289	183	129.82	38.03	22.58	7.55	22.93	31.69
1	1.27	111	282.1	185	127.84	39.05	23.96	7.21	23.94	33.44
1	1.28	124	286	188	125.66	37.97	23.84	8.88	24.1	34.68
1	1.29	109	272	180	126.44	39.78	24.5	7.13	24.1	33.93
1	1.3	122	279	181	125.83	41.94	24.74	8.45	24.85	37.3
2	2.01	40	140.33	30.35	123.76	17.49	24.52	5.21	24.18	21.2
2	2.02	42	147.62	34.13	126.35	19.65	24.35	6.07	23.93	25.3
2	2.03	40	145.89	30.38	127.79	18.12	23.79	5.95	23.71	21.54
2	2.04	39	148.78	34.17	125.07	20.99	23.38	7.12	24.23	22.66
2	2.05	38	147.3	31.03	127.52	18.77	23.85	6.45	24.15	22.14
2	2.06	38	142.82	31.43	124.42	18.51	23.91	4.99	23.14	21.67
2	2.07	40	144.67	34.26	125.41	20.83	24.43	6.09	24.08	24.49
2	2.08	39	148.26	33.67	128.73	20.24	23.8	6.03	23.63	23.6
2	2.09	37	143.03	33.86	124.32	17.96	23.19	5.92	23.56	20.24
2	2.1	41	146.79	32.96	128.51	20.27	24.97	6.31	24.4	23.04
2	2.11	39	143.99	30.99	127.21	18.38	24.04	5.16	23.54	21.71
2	2.12	40	144.01	34.45	126.68	18.22	24.12	5.77	24.02	22.36
2	2.13	42	154.8	36.08	128.35	19.96	24.03	6.69	24.26	22.83
2	2.14	37	141.07	33.26	124.45	19.49	24.37	5.62	23.23	23.2
2	2.15	39	143.88	32.77	126.8	18.31	24.07	5.53	25.38	22.55
2	2.16	38	144.27	36.85	123.63	19.8	23.64	5.74	23.81	23.24
2	2.17	37	140.33	35.91	120.6	18.66	23.42	5.62	23.74	25.01
2	2.18	40	146.78	33.19	128.76	19.08	23.77	5.82	23.83	23.55
2	2.19	37	140.27	33.48	122.25	18.98	24.17	5.61	23.79	22.74
2	2.2	38	142.4	30.21	123.73	17.31	23.38	5.6	24.61	21.93
2	2.21	38	142.67	33.84	122.3	20.29	23.47	5.88	23.52	23.93
2	2.22	37	143.12	32.81	124.02	18.97	23.95	5.91	23.67	22.62
2	2.23	37	144.65	30.85	126.07	17.28	23.78	5.27	23.31	21.92
2	2.24	41	145.24	34.79	125.85	19.02	25.41	5.42	23.61	22.86
2	2.25	42	144.41	34.27	126.84	18.57	25.12	4.96	23.9	23.17
2	2.26	37	140.9	34.09	121.01	19.89	23.62	5.7	24.41	22.92
2	2.27	40	145.78	33.03	124.37	17.2	25.16	5.58	25.21	20.96
2	2.28	37	143.24	33.68	122.03	19.49	23.39	6.16	24.04	22.01
2	2.29	37	147.23	31.28	127.4	17.3	23.68	5.21	24.14	21.46
2	2.3	39	146.51	32.57	123.97	19.96	24.71	6.51	23.9	21.67
3	3.01	47	163.4	73.09	119.42	27.87	24.09	5.84	23.79	31.65
3	3.02	41	162	69.04	121.04	25.71	23.92	6.29	23.77	30.04
3	3.03	51	165.2	70.12	124.78	30.24	23.33	6.26	23.39	31.86
3	3.04	48	167.2	71.01	118.23	26.09	23.52	5.74	23.22	29.36
3	3.05	45	175.3	70.94	124.37	27.48	23.42	7.25	23.35	31.34
3	3.06	50	163.7	71	122.86	26.44	23.17	6.05	23.39	30.3
3	3.07	49	166.5	68.61	125.68	28.17	23.25	6.46	23.34	31.08
3	3.08	50	173.8	71.76	119.91	28.83	23.73	7.85	22.26	33.25
3	3.09	50	165.1	69.98	127.5	27.99	22.87	6.76	22.91	30.16
3	3.1	44	170.9	71.03	126.93	27.66	23.61	6.43	23.08	31.33
3	3.11	49	170.8	70.81	123.06	28.36	24.18	7.18	23.74	32.47
3	3.12	52	178	71.52	125.63	27.64	24.9	6.9	24.87	29.42
3	3.13	50	168.7	70.68	126.28	27.94	23	5.4	24.19	30.62
3	3.14	48	166.1	72.49	123.22	24.52	29.02	6.21	23.94	30.74
3	3.15	46	168.9	70.72	123.68	28.15	23.45	5.24	24.53	33.13
3	3.16	48	168.8	70.57	122.17	27.66	23.45	6.55	23.55	30.42
3	3.17	42	170.1	71.54	126.87	26.91	23.23	6.5	23.66	30.42
3	3.18	42	165	69.92	122.07	27.62	23.5	6.7	23.34	30.99
3	3.19	48	173.9	73.66	124.51	29.13	23.71	7.63	23.76	31.61
3	3.2	44	164.5	70.7	121.16	26.85	22.63	6.71	21.94	29.97
3	3.21	52	169.8	70.1	128.69	25.15	24.04	6.62	23.22	29.48
3	3.22	48	163.3	66.7	125.07	27.98	24.2	6.55	23.08	31.17
3	3.23	47	164	67.66	120.99	27.73	23.73	6.42	23.63	27.85
3	3.24	48	168	71.94	123.15	27.4	23.2	5.77	23	30.78
3	3.25	43	174.2	69.5	127.04	27.63	23.47	6.92	23.45	29.34
3	3.26	48	164.1	69.47	122.02	27.77	23.63	6.28	22.88	31.08
3	3.27	50	166.2	69.65	125.95	28.24	23.6	6.86	22.85	30.3
3	3.28	43	168.9	69.74	126.5	28.47	23.81	6.52	23.44	30.59
3	3.29	44	169.2	70.01	121.87	27.9	23.39	6.81	23.52	29.83
3	3.3	49	166.4	70.47	122.58	27.92	23.4	5.89	23.23	30.75
4	4.01	73	193.9	96.35	127.73	41.34	22.94	7.07	23.18	35.57
4	4.02	72	198.7	101.59	126.65	39.62	23.69	8.14	23.48	34.68
4	4.03	72	195.1	100.68	127.13	38.81	22.96	7.38	23.67	35.29
4	4.04	75	203.1	104.6	127.45	43.6	23.87	8.06	23.73	37.77
4	4.05	72	194.2	99.28	126.58	37.07	24.04	7.15	24.24	33.7
4	4.06	67	195	95.52	125.44	39.11	22.81	8.16	23.36	32.72
4	4.07	72	194.1	101.27	126.04	38.96	22.91	6.92	23.34	35.2
4	4.08	77	192.1	97.56	124.64	37.86	25.22	7.57	25.9	32.88
4	4.09	72	197	98.77	125.3	37.34	23.98	7.5	23.92	33.62
4	4.1	73	195.2	98.32	126.68	39.02	23.94	7.69	24.06	34.68
4	4.11	76	201	101.52	127.68	38.41	22.82	8.43	23.59	34.86
4	4.12	80	205.8	103.8	127.15	42.74	22.3	7.92	23.22	35.56
4	4.13	73	196	99.71	126.91	39.53	23.59	7.72	23.48	33.23
4	4.14	69	192	99.94	125.61	38.25	22.97	7.68	23.85	32.4
4	4.15	66	198	100.94	124.95	38.42	24.23	7.57	23.5	33.19
4	4.16	66	193.3	98.71	124.99	39.14	24.14	7.67	23.43	35.26
4	4.17	70	192	99.4	127.5	39.38	23.42	7.78	23.95	34.9
4	4.18	63	199	101.92	126.48	38.25	23.57	6.98	23.79	31.98
4	4.19	75	193.2	99.93	126.12	41.39	24.43	7.36	24.13	35.38
4	4.2	76	194.2	100.81	126.77	39.55	24.34	7.7	24.35	33.83
4	4.21	62	191	99.25	125.86	42	23.5	7.05	23.65	37.68
4	4.22	71	200.1	102.48	127.49	36.61	23.17	7.36	24.08	32.13
4	4.23	76	196	99.32	126.91	39.86	24.2	7.95	24.25	33.27
4	4.24	72	195.8	100.97	126.44	39.52	23.84	7.41	24.14	34.36
4	4.25	73	192.9	94.31	126.29	39.24	24.08	8.48	24.25	33.07
4	4.26	77	199	100.75	126.9	39.57	24.59	7.58	24.23	33.22
4	4.27	76	198	102.42	125.45	42.13	23.03	8.49	23.66	35.39
4	4.28	74	193	104.3	127.05	38.11	24.14	7.12	24.31	36.56
4	4.29	73	200	100.03	126.75	37.28	24.49	8.34	24.18	32.25
4	4.3	64	195.1	102.03	126.78	37.71	23.16	8.09	23.5	32.51
5	5.01	41	146.96	32.22	127.81	17.59	23.61	4.97	23.66	21.34
5	5.02	42	146.61	31.59	123.59	18.35	23.9	5.87	24.38	20.04
5	5.03	43	147.73	33.94	123.65	18.33	23.93	5.84	24.88	20.45
5	5.04	43	147.55	32.17	126.33	17.57	23.5	4.97	24.51	21.72
5	5.05	41	149.84	34.03	124.19	19.45	24.63	6.33	24.4	19.78
5	5.06	39	149.66	32.99	126.72	17.95	24.35	4.78	24.59	20.28
5	5.07	41	146.61	30.77	125.89	18.49	24.37	6.15	24.22	20.82
5	5.08	42	146.21	32.23	126.35	16.78	24.65	4.86	25.44	20.1
5	5.09	41	146.3	31.69	125.63	17.55	24.38	6.19	23.52	20.57
5	5.1	41	144.67	31.88	126.46	16.53	25.03	4.88	23.95	21.45
5	5.11	43	142.69	33.87	122.85	18.97	24.07	5.65	25.01	23.28
5	5.12	39	147.34	35.8	122.86	18.74	22.93	6.35	23.26	21.81
5	5.13	40	146.16	31.12	125.56	17.74	23.78	4.68	24.61	21.99
5	5.14	40	145.51	32.06	123.28	18.48	24.33	5.41	24.32	22.61
5	5.15	42	151.72	34.05	127.1	18.12	23.36	4.76	24.96	20.89
5	5.16	41	146.09	34.08	124.45	18.75	24.1	5.35	23.96	20.94
5	5.17	42	144.93	33.71	126.09	17.91	23.89	4.69	23.9	21.56
5	5.18	40	143.13	30.62	126.16	16.42	23.88	4.98	24.06	21.54
5	5.19	41	145.91	32.05	123.48	18.05	24.34	5.39	24.23	20.26
5	5.2	42	142.71	33.38	122.74	18.68	24.05	5.43	23.98	21.06
5	5.21	41	145.73	31.32	127.31	17.21	23.73	4.33	23.96	21.93
5	5.22	40	149.56	32.87	127.5	18.66	24.47	6	23.75	22.12
5	5.23	42	144.49	29.95	125.2	18.99	24.78	5.11	23.87	21.85
5	5.24	40	147.16	33.84	126.69	18.51	24.56	4.97	24.9	21.44
5	5.25	41	147.27	32.75	124.74	17.86	24.01	5.75	23.57	19.7
5	5.26	39	143.63	31.6	123.74	16.64	23.87	5.22	23.78	19.79
5	5.27	43	144.82	33.42	123.77	18.79	23.54	5.6	23.77	21.82
5	5.28	41	145.06	32.47	125.47	18.87	23.34	5.32	23.03	23.05
5	5.29	42	145.48	33.49	125.62	17.53	23.28	5.81	23.79	20.66
5	5.3	41	149.28	35.97	123.92	19.77	23.64	6.69	23.51	22.99
6	6.01	49	170.8	66.57	123.11	26.16	23.35	6.26	24.04	32.81
6	6.02	46	172.1	66.84	122.84	25.45	22.99	6.25	22.36	30.45
6	6.03	49	169.9	68.63	122.85	26.19	23.45	6.35	22.68	31.83
6	6.04	39	164.2	69.17	121.1	24.29	23.09	5.48	23.94	31.66
6	6.05	42	171.4	71.79	123.97	26.03	22.72	6.03	23.12	31.58
6	6.06	48	168.1	69.58	124.5	23.9	24	5.74	23.1	33.32
6	6.07	49	173.3	66.5	124.99	26.38	23.22	5.98	23.55	32.27
6	6.08	39	172	71.33	120.67	24.58	22.99	5.65	22.19	30.96
6	6.09	47	173.2	70.95	122.75	25.96	23.15	6.57	23.14	32.39
6	6.1	41	173.5	70.93	121.46	26.43	23.25	6.29	23.93	30.92
6	6.11	43	166	68.36	125.03	25.9	23.37	5.6	23.6	34.04
6	6.12	50	174.1	69.95	126.66	26.02	23.39	6.15	22.56	31.94
6	6.13	54	172	70.01	123.8	25.05	23.17	6.47	23.13	32.14
6	6.14	51	170.1	68.92	125.77	28.44	23.44	6.25	22.58	30.57
6	6.15	43	167.1	70.2	121.51	25.82	23.38	6.34	23.43	31.91
6	6.16	47	162	68.58	120.82	23.88	22.75	5.49	23.6	29.93
6	6.17	50	171.1	69.8	125.63	24.15	24.35	6.1	24.29	32.4
6	6.18	53	167.2	69.18	125.06	27.04	23.54	6.32	23.06	33.28
6	6.19	46	161.1	65.14	120.02	24.65	24.34	6.19	23.17	32.43
6	6.2	48	173.1	70.7	121.43	26.13	22.98	6.5	23.5	31.6
6	6.21	48	166.3	68.13	124.13	24.99	22.41	5.36	22.29	30.97
6	6.22	46	167	67.77	121.24	23.83	23.65	6.08	23.06	29.64
6	6.23	48	172.9	71.72	120.69	25.54	23.24	6.49	23.29	31.6
6	6.24	48	168.9	67.25	124.56	26.33	22.38	6.28	22.89	32.17
6	6.25	51	172.4	71.65	124.8	25.43	22.61	7.16	22.73	31.53
6	6.26	46	171	70.02	121.85	26.36	22.64	6.43	22.7	32
6	6.27	41	169	68.68	120.95	24.92	23.24	6.04	23.31	30.24
6	6.28	46	173.1	69.99	123.99	24.84	23.42	6.84	22.63	31.4
6	6.29	44	165.7	69.3	118.67	24.51	23.07	5.87	22.88	32.61
6	6.3	50	168.2	69.64	121.53	26.16	22.64	6.3	22.96	31.39
7	7.01	45	169.6	67.39	124.46	24.61	22.86	6.03	22.4	29.94
7	7.02	44	172.2	67.41	125.14	27.33	22.67	5.14	21.8	29.15
7	7.03	50	171.2	66.56	125.46	26.85	24.34	6.73	23.2	28.38
7	7.04	46	161.5	70.24	120.26	26.74	23.73	6.46	23.27	28.43
7	7.05	51	169.3	68.41	124.1	27.51	23.51	6.1	22.93	28.19
7	7.06	48	165.9	70.99	123.31	26.6	23.35	6.35	22.83	29.3
7	7.07	47	168.8	66.2	124.06	26.88	24.75	6.21	23.72	29.18
7	7.08	41	163.7	66.84	121.33	26.56	23.99	6.24	23.23	29.26
7	7.09	49	170.9	69.14	120.66	28.55	23.59	6.93	23.39	28.34
7	7.1	43	168.2	67.82	120.47	26.98	23.89	6.71	22.84	29.27
7	7.11	50	167.7	66.8	123.67	27	22.34	6.73	22.96	28.94
7	7.12	43	169	69.16	121.64	26.97	24.21	6.86	23.31	28.87
7	7.13	44	168.9	65.15	123.17	27.81	24.35	6.09	23.22	33.47
7	7.14	42	171.6	67.55	120.86	25.88	23.83	6.62	22.89	29.07
7	7.15	51	172.1	68.47	125.76	27.13	24.65	6.52	24.3	29.48
7	7.16	49	170.9	68.68	123.19	26.28	23.84	6.44	23.34	29.15
7	7.17	50	177.1	67.87	123.31	26.22	24.59	6.26	24.55	30.94
7	7.18	44	162.7	68.25	121.97	24.75	23.51	5.94	24.01	29.4
7	7.19	50	171.1	66.97	121.23	27.47	24.17	7.14	23.16	29.16
7	7.2	48	160.1	64.99	123.64	26.78	25.35	5.61	24.57	29.77
7	7.21	50	165.2	67.15	124.44	26.56	23.05	5.71	23.22	29.75
7	7.22	47	168.3	68.82	122.06	26.47	24.26	6.27	23.12	27.77
7	7.23	50	173.9	66.88	124.01	26.64	24.87	7.03	24.19	28.79
7	7.24	45	164.4	68.48	122.01	25.14	23.65	6.24	24.5	27.88
7	7.25	47	167.9	66.91	123.07	25.42	23.09	6.19	23.03	30.08
7	7.26	50	170	68.54	126.03	27.14	22.76	6.11	22.63	29.67
7	7.27	47	171.1	67.82	123.08	27.22	23.32	6.85	23.51	29.24
7	7.28	52	174.6	67.18	124.72	29.18	23.3	7.24	23.04	28.23
7	7.29	49	176.1	67.9	126.07	27.09	23.14	6.1	22.97	28.42
7	7.3	51	168	68.69	122.71	26.29	22.45	6.28	22.73	32.11
8	8.01	42	191	78.93	129	18.91	23.88	6.17	22.86	17.83
8	8.02	41	185	78.12	128.18	18.82	22.57	6.17	23.64	19.83
8	8.03	45	193	78.02	128.39	18.49	23	6.28	22.62	18.03
8	8.04	49	195.1	78.29	129.16	18.72	24.1	6.32	23.91	18.58
8	8.05	38	194.1	79.21	127.84	18.35	24.55	6.3	23.23	18.15
8	8.06	47	193.8	80.45	128.65	19.53	22.88	6.42	22.87	17.7
8	8.07	45	193.5	79.19	129.36	18.63	23.82	5.31	23.27	18.85
8	8.08	43	192.4	79.34	128.3	20.14	22.93	6.32	23.85	19.73
8	8.09	42	191.5	77.92	127.77	18.13	22.81	6.19	23.87	17.76
8	8.1	42	194	77.4	127.99	18.07	23.7	6.39	22.87	17.28
8	8.11	43	197	78.3	128.54	18.21	22.8	6.2	22.69	18.2
8	8.12	42	187.1	78.86	128.17	17.99	23.85	5.73	23.28	17.29
8	8.13	44	190	79.01	127.99	18.55	22.24	6.46	23.52	16.58
8	8.14	37	189.5	78.73	128.06	18.87	23.2	6.49	23.11	16.93
8	8.15	43	190.5	79.63	128.1	18.11	23.75	6.26	24.49	17.96
8	8.16	38	189	78.97	128.24	17.97	24.34	6.05	25.02	17.7
8	8.17	42	198	78.98	129.13	17.07	23.04	7.02	23.06	17.6
8	8.18	36	185.8	79.39	127.74	17.79	32.73	6.05	23.33	17.98
8	8.19	43	194.6	79.85	128.43	17.44	23.09	6.49	23.68	16.98
8	8.2	39	193.1	78.95	127.84	17.71	22.34	5.63	22.77	17.04
8	8.21	45	192	79.08	127.53	17.73	24.73	6.05	23.52	17.32
8	8.22	44	191.9	78.7	128.83	17.07	22.9	5.2	23.52	17.3
8	8.23	42	195.6	78.17	128.31	18.25	24.14	6.05	22.85	17.26
8	8.24	41	199	80.54	127.82	17.79	22.84	5.95	22.3	17.36
8	8.25	36	187.1	79.45	127.86	17.09	24.6	5.29	23.43	16.76
8	8.26	38	193	79.69	128.56	19.33	23.43	6.47	23.75	19.8
8	8.27	45	193	78.87	129.13	17.53	22.78	5.48	23.74	17.99
8	8.28	46	184	79.6	127.71	18.32	24.51	6.02	23.73	19.31
8	8.29	46	195	83.61	129.01	18.21	24.11	5.64	23.1	17.13
8	8.3	44	189.1	79.29	127.96	19.53	23.22	6.31	23.56	18.26
9	9.01	66	177.5	83	127.13	44.24	23.49	7.81	22.09
9	9.02	69	177.7	84.85	124.71	48.05	23.32	6.67	23.18
9	9.03	68	178.3	81.32	128.04	47.13	24.22	6.69	23.41
9	9.04	71	187	82.8	127.34	43.84	23	8.8	23.72
9	9.05	71	175.1	82.12	123.65	47.03	23	7.12	23.41
9	9.06	74	177.9	83.18	126.09	45.43	22.9	8.71	22.75
9	9.07	74	176.2	84.03	122.53	48.55	23.59	6.8	22.76
9	9.08	74	184.1	82.54	127.83	43.61	22.51	8.82	22.41
9	9.09	58	175.8	83.26	122.41	43.01	24.17	6.66	23.61
9	9.1	64	179.2	82.39	126.26	47.97	23.54	7.71	24.17
9	9.11	65	177.5	81.55	127.67	48.27	23.36	6.76	23.5
9	9.12	60	180.2	79.83	122.99	46.73	23.55	6.94	23.62
9	9.13	69	173.8	79.5	119.66	48.43	23.96	9.07	24.22
9	9.14	68	179.1	81.27	121.37	42.93	23.71	8.45	22.8
9	9.15	69	174.2	84.52	123.44	47.58	23.07	6.86	23.96
9	9.16	65	180	83.09	127.49	48.75	24.06	7.02	23.75
9	9.17	68	178.2	80.06	126.85	44.59	23.04	7.04	23.88
9	9.18	71	178.6	82.8	129.12	48.47	23.46	7.02	22.94
9	9.19	65	175.5	82.53	125.31	49.83	23.16	6.88	24.43
9	9.2	67	181.4	83.38	128.23	47.19	23.78	7	24.3
9	9.21	66	175	80.55	124.03	48.25	21.66	7.46	22.32
9	9.22	84	190.9	85.16	127.78	48.77	23.59	8.94	22.95
9	9.23	60	174	80.72	125.68	46.32	24.3	6.33	23.51
9	9.24	65	175.5	82.01	124.94	46.55	23.86	6.7	22.77
9	9.25	77	185.7	84.35	124.18	46.63	24.27	8.83	23.19
9	9.26	72	178.5	82.13	127.93	49.11	23.06	6.53	23.82
9	9.27	73	186.8	86.01	128.14	44.62	23.1	8.19	23.83
9	9.28	63	178.3	79.76	127	49.65	23.28	6.22	24.13
9	9.29	61	177.7	85.57	121.21	49.07	23.06	6.23	23.93
9	9.3	68	176.1	84.58	120.88	49.98	22.99	6.91	23.47
10	10.01	63	172.1	77.81	124.93	41.48	23.76	7.39	23.29	39.69
10	10.02	71	175	78.11	125.88	43	23.22	7.71	22.75	42.3
10	10.03	66	177	77.69	126.61	42.55	22.84	7.95	23.07	41.76
10	10.04	67	178.1	79.41	125.34	42.39	23.82	7.18	24.26	38.59
10	10.05	72	177.5	75.75	127.01	42.04	22.83	7.88	23.59	43.43
10	10.06	71	182.2	78.68	129.32	42.52	23.64	8.04	23.33	39.66
10	10.07	64	175.9	79.15	125.94	42.93	23.32	7.19	22.98	41.32
10	10.08	59	180.7	79.51	127.44	42.79	23.3	7.75	22.79	41.95
10	10.09	65	176	77.57	126.82	40.77	22.58	7.09	23.36	39.81
10	10.1	68	177	77.92	126.61	42.89	23.27	7.27	23.23	42.95
10	10.11	59	174.4	78.4	125.85	41.38	23.85	7.46	23.97	39.13
10	10.12	66	176	78.89	125.99	41.1	22.86	7.04	23.64	41.34
10	10.13	61	172.9	77.35	125.82	41.16	22.45	7.18	23.26	38.05
10	10.14	57	173.3	76.96	126.57	43	23.49	7.21	23.79	40.64
10	10.15	57	178	76.77	124.34	41.53	23.89	7.19	23.28	38.71
10	10.16	70	179	75.44	127.54	43.83	23.66	8.72	23.61	39.92
10	10.17	63	178	80.16	127.59	43.05	23	6.96	22.65	39.19
10	10.18	67	181.1	78.99	127.16	44.07	23.68	7.15	22.72	39.46
10	10.19	67	175	77.58	124.16	44.49	23.05	8.02	23.17	41.34
10	10.2	59	179	79.46	125.72	42.19	22.72	7.57	22.77	40.78
10	10.21	57	176	78.84	128.25	40.51	23.54	7.31	22.95	43.05
10	10.22	66	174.9	79.19	127.66	41.29	23.63	7.17	24.15	41.15
10	10.23	59	178.9	78.95	124.4	42.54	22.8	8.14	22.82	42.34
10	10.24	72	177.1	77.05	125.27	43.64	23.98	9.17	23.27	38.13
10	10.25	73	182	78.52	127.86	44.26	23.57	7.84	24.06	40.75
10	10.26	68	179.2	77.39	126.82	44.15	23.06	8.64	23.07	42.32
10	10.27	67	172.1	77.69	127.94	43.24	23.3	6.83	23.86	41.82
10	10.28	69	178	77.18	125	42.92	23.53	7.55	23.68	41.44
10	10.29	70	181	77.71	127.37	42.73	23.46	7.96	22.62	42.66
10	10.3	58	173.1	78.73	127.16	42.92	23.57	6.63	22.89	40.68
11	11.01	54	178.2	78.9	128.14	29.44	21.74	6.98	22.43	36.63
11	11.02	57	176.1	78.47	128.44	32.43	24.86	6.7	24.17	36.91
11	11.03	47	172.3	76.98	127.22	31.71	22.73	7.18	22.78	35.27
11	11.04	56	177	76.65	127.04	29.18	23.03	7.43	23.46	34.26
11	11.05	55	177.2	78.28	128.59	33.12	24.43	6.75	24.77	36.74
11	11.06	49	170.2	77.28	125.86	30.02	23.2	5.86	22.35	36.46
11	11.07	53	173.4	76.76	122.07	32.57	23.97	7.25	23.32	35.96
11	11.08	50	176.4	79.49	125.53	31.79	23.65	6.09	22.66	37.39
11	11.09	51	178.8	80.69	126.66	30.39	24.58	6.69	23.81	36.74
11	11.1	57	167.5	78.44	123.23	32.25	23.23	6.41	23.09	37.73
11	11.11	57	177.7	77.97	124.8	31.56	25.12	7.38	23.32	33.91
11	11.12	54	173.1	78.12	124.05	29.68	23.53	5.84	23.64	35.46
11	11.13	56	175.1	79.16	128.6	29.91	23.62	6.85	22.68	34.92
11	11.14	50	175.6	77.35	127.48	32.63	23.95	6.54	23.59	36.72
11	11.15	50	170.3	78.53	125.24	31.21	23.35	6.42	22.4	35.84
11	11.16	56	176.2	78.38	125.92	32	23.75	6.91	24.25	34.81
11	11.17	52	168.9	75.68	126.59	30.8	24.1	5.56	24.82	33.74
11	11.18	62	177.4	80.17	128.26	31.01	24.32	6.62	24.56	36.35
11	11.19	47	170.9	76.32	127.6	32.67	24.04	5.98	23.83	35.85
11	11.2	49	169.8	79.1	123.79	31.95	22.63	6.59	23.16	35.73
11	11.21	51	170.8	75.52	126.8	31.26	24.18	5.26	23.13	34.78
11	11.22	55	171.1	78.45	126.31	31.34	24.49	6.57	23.34	37.19
11	11.23	56	168.4	76.86	123.25	31.35	24.29	6.46	24.17	35.4
11	11.24	44	170.2	76.84	124.15	32.37	23.65	6.26	23.09	37.74
11	11.25	54	179.3	79.39	128.23	31.6	23.8	6.84	23.05	36.64
11	11.26	54	173.2	78.62	128.45	32	23.24	6.15	23.02	36.73
11	11.27	51	174.5	77.25	127.77	32.43	22.94	7.18	22.72	36.11
11	11.28	53	173.3	77.4	126.14	31.97	23.23	6.63	22.82	35.3
11	11.29	54	171.6	78.64	123.66	32.13	23.84	6.14	23.82	36.24
11	11.3	51	181.2	82.99	125.43	33.02	24.46	7.66	23.38	36.55
12	12.01	54	177	80.14	128.16	31.02	22.98	6.57	23.76	34.05
12	12.02	51	167	70.87	125.76	28.83	23.07	6.41	23.53	30.2
12	12.03	54	176	78.05	120.43	28.83	22.75	6.99	24.04	32.31
12	12.04	56	176.9	77.03	124.04	29.34	22.9	7.71	23.5	32.99
12	12.05	48	176.3	79.41	126.43	27.53	23.95	6.49	24.33	30.3
12	12.06	57	173.2	78.93	122.98	29.27	24.15	6.67	23.03	31.8
12	12.07	54	175.8	79.8	126.3	27.47	23.25	6.47	23.24	32.75
12	12.08	59	178.2	78.09	127.48	31.83	22.79	6.55	23.17	34.95
12	12.09	55	177.5	80.11	127.31	28.11	23.6	7.18	23	33.99
12	12.1	51	171.2	78.71	116.95	27.58	22.96	6.84	22.67	33.59
12	12.11	56	180.1	80.22	122.57	28.69	22.31	7.21	22.81	30.61
12	12.12	56	184	79.25	126.5	29.07	24.38	7.3	23.69	31.61
12	12.13	60	180	80.19	126.38	28.9	22.95	7.18	23.19	33.53
12	12.14	47	170.5	78.67	118.8	27.63	23.74	7.27	24.51	33.34
12	12.15	49	178	80.06	127.37	29.51	23.3	7.09	23.55	33.4
12	12.16	50	175.9	80.68	118.02	27.55	22.67	7.25	23.56	32.69
12	12.17	58	175.2	76.18	125.65	33.34	23.41	6.91	22.89	37.33
12	12.18	57	181	80.95	126.74	28.95	22.7	6.52	22.88	33.28
12	12.19	60	181.9	79.21	126.99	31.36	23.05	7.76	23.32	34.21
12	12.2	47	174.5	79.01	123.31	28.76	23.93	6.87	23.8	33.02
12	12.21	52	174.8	78.25	120.72	29.25	23.58	6.43	23.13	33.01
12	12.22	56	178.8	79.74	127.35	29.87	23.05	7.09	23.73	34.42
12	12.23	58	180.9	79.32	126.06	31.93	22.94	7.29	23.68	34.33
12	12.24	51	175.1	79.45	125.03	29.63	23.56	5.86	22.64	32.93
12	12.25	49	176.1	76.94	126.89	28.49	23.96	6.94	23.97	31.87
12	12.26	51	175.2	79.45	121.71	27.29	23.67	7.3	22.76	33.31
12	12.27	51	173	79.79	118.13	28.67	23.94	7.47	22.83	30.36
12	12.28	43	168.4	79.26	116.76	29.33	24.11	7.05	22.96	32.04
12	12.29	48	170.1	76.44	121.86	26.81	22.9	6.29	23.37	29.9
12	12.3	59	181.3	79.54	125.57	30.27	23.48	7.01	22.65	35.2
13	13.01	57	180.2	80.09	125.81	27.64	24.34	6.77	23.94	26.89
13	13.02	47	177.1	80.2	125.67	26.41	23.6	6.75	24.32	26.53
13	13.03	43	181.8	77.41	127.77	27.25	23.73	6.64	23.18	26.46
13	13.04	54	189.3	79.63	127.48	27.58	24.45	8.37	23.82	26.03
13	13.05	47	181.9	79.55	127.86	26.69	23.63	6.86	24.16	25.98
13	13.06	47	187	79.17	127.18	28.03	22.41	8.07	23.1	27.48
13	13.07	45	179.9	77.53	128.11	26	23.74	6.3	23.37	26.48
13	13.08	50	184.9	80.96	124.73	28.42	23.43	8.17	23.13	27.74
13	13.09	47	180.4	77.36	124.32	28.28	22.94	7.74	23.21	25.97
13	13.1	52	176.8	82.95	124.27	28.04	22.77	6.92	23.52	27.71
13	13.11	53	178.1	78.8	124.3	27.06	24.07	7.71	23.74	26.57
13	13.12	49	184.8	78.96	127.92	27.58	24.11	7.17	23.19	27.07
13	13.13	48	182.1	78.6	127.52	27.13	23.33	7.25	23.61	26.39
13	13.14	55	186.1	78.62	128.54	27.57	23.57	7.74	22.46	27.25
13	13.15	58	184.5	78.34	124.79	28.29	23.14	7.98	22.73	26.77
13	13.16	55	186.1	80.2	125.05	28.92	24.48	7.16	22.91	27.94
13	13.17	54	188.2	78.35	127.68	26.85	23.42	7.83	23.01	25.46
13	13.18	58	182.2	78.92	127.45	28.01	23	7.64	24.98	27.34
13	13.19	55	180.3	79.32	127.7	27.18	23.46	6.88	22.96	27.49
13	13.2	47	185.6	79.28	126.77	27.3	24.23	7.68	23.71	26.56
13	13.21	45	179	80.18	127.88	27.42	22.61	7.31	23.48	26.85
13	13.22	46	178	82.75	125.75	26.77	24.23	6.89	23.68	26.59
13	13.23	48	181.1	80.35	124.38	28.06	23.38	7.29	24.47	27.55
13	13.24	49	180.1	78.6	127.91	25.99	23.52	7.14	22.85	26.24
13	13.25	52	173.9	78.61	120.58	28.52	24.01	7.12	22.52	28.5
13	13.26	59	184	79.07	127.47	28.33	24.43	7.13	23.83	25.67
13	13.27	58	182.7	79.29	127.28	28.56	23.29	6.7	23.3	27.64
13	13.28	56	176.4	78	125.52	26.48	23.44	6.2	23.32	26.43
13	13.29	54	178.2	79.06	126.89	27.9	23.83	6.9	23.42	28.13
13	13.3	51	181.2	79.13	127.7	27.36	23.11	8.12	23.78	27.53
14	14.01	51	172.5	78.47	122.79	23.87	23.36	6.21	23.48	26.49
14	14.02	48	176.1	77.41	122.03	26.42	23.63	6.33	23.74	28.42
14	14.03	59	183.4	77.36	122.88	26.86	23.91	7.58	22.69	29.53
14	14.04	48	173.6	78.69	119.43	26.51	23.6	6.38	22.86	28.47
14	14.05	46	167.3	78.91	133.5	26.58	24.05	6.44	23.02	28.08
14	14.06	55	176.1	78.21	123.86	27.9	23.32	6.92	22.89	30.59
14	14.07	48	171.2	79.02	112.37	27.3	23.5	7.15	23.92	27.48
14	14.08	57	186	78.79	123.87	26.13	23.61	7.51	24.24	28.75
14	14.09	52	177.1	78.08	118.43	27.21	23.72	7.06	23.31	29.98
14	14.1	54	182.7	78.38	120.04	26.62	23.33	7.12	23.33	28.45
14	14.11	50	174.7	78.26	118.8	27.88	23.85	5.99	22.59	30.85
14	14.12	55	183.1	77.2	122.44	26.98	23.17	7.2	22.64	29.62
14	14.13	55	181.9	78.4	121.97	25.81	23.22	7.1	23.19	27.24
14	14.14	49	170.9	75.22	122.17	24.09	23.5	6.08	23.54	28.71
14	14.15	42	171.9	79.08	117.34	25.18	23.78	6.37	23.07	28.81
14	14.16	51	172.1	77.84	113.1	26.64	23.59	6.75	22.97	29.42
14	14.17	54	177	75.44	125	27.62	22.67	7.12	22.77	28.93
14	14.18	49	176.5	76.73	119.31	25.53	22.72	6.67	23.26	28.53
14	14.19	52	184.4	77.16	122.9	27.13	24.25	7.3	23.01	28.12
14	14.2	51	172.2	74.83	115.31	26.61	24.06	7.85	22.67	29.64
14	14.21	52	181.1	77.94	122.35	26.35	23.67	6.45	22.73	28.75
14	14.22	47	183.8	77.31	122.56	27.16	23.54	7.61	23.16	27.45
14	14.23	53	175	77.8	121.52	24.72	23.51	6.59	23.97	28
14	14.24	49	183.2	76.04	122.74	25.32	24.31	7.27	22.67	28.38
14	14.25	53	178.9	77.79	122.36	26.86	22.35	7.48	23.53	28.93
14	14.26	50	173	78.22	120.08	27.73	23.09	6.96	23.08	28.69
14	14.27	46	178.6	77.94	118.86	27.87	23.67	7.1	23.14	26.53
14	14.28	55	182.1	75.81	125.05	27.31	23.08	7.82	23.31	29.68
14	14.29	55	177.5	75.94	116.6	26.91	23.53	8.25	22.87	28.52
14	14.3	42	178.1	76.16	119.35	23.56	23.64	6.76	23.05	27.84

## Sheet: Biometrics
Participant	Age	Handedness	Gender	Hand Length	Thumb Length (D1)	Index Length (D2)	Middle Length (D3)	1D:2D Ratio	Grip Strength L1 (kg)	Grip Strength R1	Grip Strength L2	Grip Strength R2	Grip Strength L3	Grip Strength R3	Grip Strength AVG L	Grip Strength AVG R	Grip Strength AVG Dominant Hand	Grip Strength St. Dev. L	Grip Strength St. Dev. R	Grip Strength COV L	Grip Strength COV R	Pad-To-Side Pinch Strength 1 (lb)	Pad-tp-Side Pinch Strength 1 (kg)	Pad-To-Side Pinch Strength 2 (lb)	Pad-To-Side Pinch Strength 2 (kg)	Pad-To-Side Pinch Strength 3 (lb)	Pad-To-Side Pinch Strength 3 (kg)	Pad-To-Side Pinch Strength AVG (lb)	Pad-to-Side Pinch Strength AVG (kg)	Tip-To-Tip Pinch Strength 1 (lb)	Tip-to-Tip Pinch Strength 1 (kg)	Tip-To-Tip Pinch Strength 2 (lb)	Tip-to-Tip Pinch Strength 2 (kg)	Tip-To-Tip Pinch Strength 3 (lb)	Tip-to-Tip Pinch Strength 3 (kg)	Tip-To-tip Pinch Strength AVG (lb)	Tip-to-Tip Pinch Strength AVG (kg)
1	27	R	F	164	57.21	64.32	65.06	0.889459	18.8	27.1	21.9	28.6	27.2	24.1	22.6	26.6	26.6	4	2	0.1	0	17.4	7.89251	17	7.71107	16.1	7.30284	13.2207	5.99682	8.7	3.94625	7.5	3.40194	6.8	3.08443	6.06964	2.75314
2	28	R	F	185	64.05	76.24	81.19	0.84011	32.3	40.9	31.5	36.4	29.5	33.9	31.1	37	37	1	3	0	0	16	7.25748	15.1	6.84924	13.2	5.98742	11.6813	5.29857	11	4.98952	11.6	5.26167	11.4	5.17095	8.85024	4.0144
3	27	R	M	182	60.77	65.76	74.48	0.924118	46.8	51.2	32.1	37.2	29.3	35.2	36	41.2	41.2	7	7	0.1	0.1	22.5	10.2058	23.9	10.8409	22.6	10.2512	18.0093	8.1689	9.2	4.17305	10.9	4.94416	13.1	5.94206	8.46344	3.83895
4	23	R	M	198.5	71.73	73.97	82.52	0.969717	42.3	40.8	37	43.1	32.6	35.3	37.3	39.7	39.7	4	3	0.1	0	24.5	11.113	25.1	11.3852	22.6	10.2512	18.9396	8.59087	17.8	8.07394	12.8	5.80598	20.1	9.11721	12.916	5.85859
5	25	R	F	168	53.13	65.94	71.57	0.805732	26.8	27	26.2	27.5	25.5	25.4	26.1	26.6	26.6	0	1	0	0	15.5	7.03068	15.2	6.8946	14.7	6.66781	11.8651	5.3819	11.1	5.03488	9.5	4.30913	10.2	4.62664	8.0288	3.6418
6	22	R	F	165	52.46	61.47	65.83	0.853424	19.1	16.5	18.4	18.8	15.4	14.1	17.6	16.4	16.4	2	1	0.1	0	11.9	5.39775	13.4	6.07814	13	5.8967	9.95518	4.51559	9.2	4.17305	9	4.08233	9.9	4.49056	7.27108	3.2981
7	26	R	F	185.3	63.49	69.64	77.53	0.911689	26.1	30.8	29	31.4	26.5	30.8	27.2	31	31	1	0	0	0	17.9	8.1193	19.4	8.79969	19.7	8.93577	14.7838	6.70582	17	7.71107	14.5	6.57709	14.3	6.48637	12.0176	5.45111
8	22	R	F	169.4	50.72	65.3	74.53	0.776723	23.5	17.4	16	16	21.7	20.4	20.4	17.9	17.9	3	2	0.1	0.1	13.8	6.25957	14.1	6.39565	11.6	5.26167	10.431	4.73144	12.5	5.6699	11.1	5.03488	12.5	5.6699	9.36096	4.24606
9	21	R	M	180	58.01	67.11	73.6	0.864402	38.4	44.7	36	39.9	31.4	39.2	35.2	41.2	41.2	3	2	0	0	20.4	9.25328	20.1	9.11721	18.1	8.21002	15.3941	6.98265	19	8.61826	19.2	8.70897	21.6	9.7976	15.4254	6.99686
10	22	R	M	180.2	62.2	70.62	78.17	0.88077	25.3	31.7	24.8	23.3	21.3	24.6	23.8	26.5	26.5	2	3	0	0.1	15.6	7.07604	15.5	7.03068	15.8	7.16676	12.2013	5.53444	7.3	3.31122	7.5	3.40194	6.7	3.03907	5.64263	2.55946
11	24	L	M	181	66.68	69.37	74.79	0.961222	21.9	27.9	26.4	25.4	22.7	28.9	23.6	27.4	23.6	2	1	0	0	14.5	6.57709	14.5	6.57709	13.5	6.1235	11.1308	5.04886	7.8	3.53802	7.3	3.31122	6.9	3.12979	5.76985	2.61716
12	29	R	M	221	71.78	73.38	87.15	0.978196	55.8	69.9	51.9	58.9	48.8	61.6	52.1	63.4	63.4	3	5	0	0	28.2	12.7913	29.4	13.3356	29.5	13.381	22.6454	10.2718	21.2	9.61616	16.5	7.48427	19.4	8.79969	14.8401	6.73135
13	24	R	F	164	58.5	64.81	73.4	0.902638	27.5	26.8	21.2	25.8	19.9	19.7	22.8	24.1	24.1	3	3	0.1	0.1	15.8	7.16676	15.4	6.98532	15	6.80389	12.0704	5.47505	9.1	4.12769	8	3.62874	10	4.53592	6.97129	3.16212
14	28	R	M	174.9	58.86	66.04	73.2	0.891278	18.1	19.5	16.8	18.7	16.8	16	17.2	18	18	1	1	0	0	21.9	9.93367	18.7	8.48218	18.5	8.39146	15.5032	7.03212	9.1	4.12769	9	4.08233	9.2	4.17305	7.102	3.22141
15	24	R	F	174	55.82	65.82	75.15	0.84807	31.2	30.1	20.8	24.3	21.2	26.2	24.4	26.8	26.8	5	2	0.2	0	15.1	6.84924	14.2	6.44101	13.7	6.21422	11.2581	5.10657	14.2	6.44101	16.4	7.43891	13.8	6.25957	11.656	5.28707
16	23	R	M	178	61.12	71.68	74.73	0.852679	31.1	36.1	30.3	32.6	25.6	31.5	29	33.4	33.4	3	2	0.1	0	19.6	8.89041	20.3	9.20793	18.2	8.25538	15.2397	6.9126	11.8	5.35239	11.6	5.26167	11.2	5.08023	9.04281	4.10175
17	20	R	M	179.6	50.71	66.29	76.08	0.764972	45.3	43.4	40.4	42.5	38.9	44.5	41.5	43.4	43.4	3	0	0	0	20.7	9.38936	21.3	9.66152	18.9	8.5729	15.9902	7.25302	10.8	4.8988	11.5	5.21631	13	5.8967	9.08302	4.11999
18	24	R	F	171	53.9	64.87	73.04	0.830893	26.2	19.4	25.8	24.7	23.3	20.1	25.1	21.4	21.4	1	2	0	0	21.3	9.66152	20.3	9.20793	19.8	8.98113	16.0539	7.28192	11.9	5.39775	12.3	5.57919	12.5	5.6699	9.53539	4.32518
19	22	R	F	175	59.07	68.73	74.25	0.85945	28.1	32.6	23.7	30.3	20	30.1	23.9	31	31	3	1	0.1	0	14.4	6.53173	14	6.35029	13.6	6.16886	10.9764	4.97881	12.1	5.48847	10.1	4.58128	11.4	5.17095	8.73395	3.96165
20	20	R	M	173	57.64	69.86	71.66	0.825079	21	26.5	18.8	24	23.1	25.1	20.9	25.2	25.2	2	0	0.1	0	18.4	8.3461	17	7.71107	16	7.25748	13.4914	6.11961	11.3	5.12559	11.3	5.12559	10.3	4.672	8.63024	3.91461
21	25	R	M	183	59.41	70.67	79.98	0.840668	50.1	50.2	37.7	36.7	46.6	52.1	44.8	46.3	46.3	5	7	0.1	0.1	22.3	10.1151	22.5	10.2058	22.8	10.3419	17.5842	7.97605	14.8	6.71317	14.6	6.62245	16.9	7.66571	11.9271	5.41005
22	24	R	F	158.8	53.98	61.64	64	0.87573	21.8	18.5	15.7	20.1	15.5	18.3	17.6	18.9	18.9	3	1	0.1	0	14.6	6.62245	14.4	6.53173	12.4	5.62455	10.9108	4.94907	8.6	3.90089	8.6	3.90089	8.8	3.99161	6.76036	3.06645
23	35	R	M	179.6	63.25	70.79	75.7	0.893488	36.7	47.7	38.8	45.8	32.4	45.3	35.9	46.2	46.2	2	1	0	0	18.8	8.52754	17.3	7.84715	19.5	8.84505	14.3949	6.52943	15.6	7.07604	15.1	6.84924	14.6	6.62245	11.8451	5.37283
24	71	R	F	178.2	67.8	73.1	78	0.927497	33.8	35.5	33.8	36.8	35.8	36.2	34.4	36.1	36.1	1	0	0	0	15.2	6.8946	15.6	7.07604	15.2	6.8946	11.9941	5.44045	12	5.44311	12.5	5.6699	10.7	4.85344	9.2626	4.20145
25	25	R	M	183.1	59.68	60.84	67.41	0.980934	57.5	57.3	56.5	55	53	53.5	55.6	55.2	55.2	2	1	0	0	19.3	8.75433	25	11.3398	23.8	10.7955	17.6388	8.00084	11.1	5.03488	11.2	5.08023	12.8	5.80598	9.04302	4.10185
26	56	R	M	181	63.9	64.8	72.6	0.986111	25	33.7	27	32.9	31.2	31.1	27.7	32.5	32.5	2	0	0	0	20	9.07185	20.9	9.48008	18.8	8.52754	15.6504	7.0989	12	5.44311	15.6	7.07604	16.4	7.43891	11.3038	5.12733
27	24	R	F	176	60.8	66.02	72.16	0.920933	23	33.6	21.8	21.8	25.5	30.4	23.4	30.4	30.4	1	2	0	0	21.5	9.75224	18.8	8.52754	20.1	9.11721	15.736	7.13771	16.5	7.48427	15.3	6.93996	17	7.71107	12.6448	5.73561
28	24	R	F	164.9	52.2	61.48	64.72	0.849057	30.7	34.4	29.1	32	28.6	29.6	29.4	32	32	0	2	0	0	16.4	7.43891	15.5	7.03068	14.8	6.71317	12.2339	5.54921	9.8	4.44521	8.8	3.99161	9.2	4.17305	7.24736	3.28735
29	31	R	F	177.2	59.54	68.08	75.03	0.874559	31.9	31.5	20.7	30.9	20.2	13.9	24.2	25.4	25.4	5	8	0.2	0.3	10.6	4.80808	12.2	5.53383	11.8	5.35239	8.98838	4.07706	5.7	2.58548	4.8	2.17724	5.7	2.58548	4.19254	1.90171
30	21	L	M	177	61.09	70.91	74.33	0.861515	42.3	39.1	36.5	31	28.8	29.5	35.8	33.2	35.8	6	4	0.1	0.1	21.4	9.70688	21	9.52544	21.1	9.5708	16.5465	7.50535	12.3	5.57919	10.8	4.8988	11.8	5.35239	9.0756	4.11662

## Sheet: Cut Efficiencies - Times
Task 1 Time Knife 1	Task 1 Time Knife 2	Task 1 Time Knife 3	Task 1 Time Knife 4	Task 1 Time Knife 5	Task 1 Time Knife 6	Task 1 Time Knife 7	Task 1 Time Knife 8	Task 1 Time Knife 9	Task 1 Time Knife 10	Task 1 Time Knife 11	Task 1 Time Knife 12	Task 1 Time Knife 13	Task 1 Time Knife 14	Task 2 Time Knife 1	Task 2 Time Knife 2	Task 2 Time Knife 3	Task 2 Time Knife 4	Task 2 Time Knife 5	Task 2 Time Knife 6	Task 2 Time Knife 7	Task 2 Time 8	Task 2 Time 9	Task 2 Time 10	Task 2 Time 11	Task 2 Time 12	Task 2 Time 13	Task 2 Time 14
7.03	149.67	6.5	5.35	60.56	4.68	9.59	10.19	11.85	7.35	8.03	7.28	7.31	5.68	7.63	17.12	12.44	7.79	16.25	10.81	13.38	7	5.25	4.72	6.66	6.37	5.44	5.81
4.22	71.22	15.75	12.5	31.31	9.4	16.66	9.13	6.44	8.56	8.53	10.69	12.19	10.22	18.35	55.65	17.56	8.55	13.63	9.25	9.38	12.82	18.84	10.44	13.05	16.9	14.43	9.13
3.47	45.53	12.44	10.81	n/a	5	6.44	4.53	10.6	7.18	6.4	4.19	7.43	5.75	6.56	30.67	17.5	16.1	n/a	14.57	14.37	12.47	11.06	13.25	12.47	9.29	10.65	12.6
4.68	22.44	13.19	10.38	48.38	11.85	9.16	12.75	13.6	11.22	12.2	15.13	10.62	9.77	5.22	14.35	8.18	7.69	26.53	9.82	8.23	6.97	5.78	9.82	7.85	5	7.15	6.53
4.63	n/a	7.44	6.09	73.45	4.59	4.56	6.34	4.16	8.28	6.69	4.03	14.25	7.65	2.32	n/a	7.46	5.63	23.1	9.22	10.06	8.58	5.81	5.04	6.87	6.93	8.22	5.81
3.84	55.75	6.22	2.59	39.94	9.9	6.72	9.59	4.97	14.16	6.79	5.28	16.84	4.31	4.81	29.61	8.91	12.72	19.85	13.59	10.38	10	7.85	10.38	13.22	7.59	8.25	10.94
5.34	100.06	12.75	21.28	54.65	11.28	15.6	12.19	20.97	31.56	15.72	18.62	14.81	18.22	5.19	20.27	14.68	9.61	17.62	17.4	21.72	14.44	8.53	17.47	18	17.12	12.78	14.96
3.78	84.29	6.09	6.06	58.84	7.69	14.81	8.9	7.65	9.46	7	9.22	10.46	12.66	2.31	16.28	6.85	7.91	15.71	6.6	6.13	12.56	11.4	9.57	7.43	8.22	6.16	6.63
5.22	81.62	16.15	6.53	59.05	8.32	9.69	10.29	10.13	10.28	20.17	7.72	11.25	8.65	5.44	16.65	7.54	4	15.09	9.47	9.55	11.53	6.75	8.5	9.62	4.62	4.93	5.25
4.56	70.62	8.62	9.56	51.13	6.06	6.94	12.88	11.87	27.47	11.91	12.57	9.93	7.03	4.97	14.69	8.03	8.38	8.68	7.77	6.97	10.53	7.16	12.69	12.81	9.41	7.22	10.66
9.47	206.99	22.54	10.34	145.79	27.03	30.19	14.47	18.72	22.02	56.88	19	18.66	12.91	9.15	27.2	9.87	5.18	16.69	9.53	10.03	11.34	5.66	12.72	11.68	13.59	11.59	8.56
5.5	91.87	21.37	13	26.86	12.53	13.06	9.12	9.37	20.63	23.66	10.84	7.32	6.81	6.62	12.88	11.25	5.09	9.5	7.4	8.28	6.84	3.5	3.94	9.63	13.63	9.72	8.19
4.06	17.9	7.57	4.04	20.82	2.91	5.31	n/a	5.53	3.9	18.35	7.1	9.94	6.56	3	7.65	5.81	4.81	9.66	8.34	7.68	n/a	7.42	6.34	12.84	5.88	9.13	7.76
2.34	32.06	8.5	15.18	27.09	8.25	4.78	14.31	6.12	11.21	11.78	4.47	10.48	7.38	4.44	18.36	10.95	4.25	18.56	7.25	7.22	10.84	8.38	6.41	8.46	10.81	9	6.06
3.12	29.79	9.62	4.57	17.72	7.06	9.19	10.87	6.52	7.29	9.97	8.97	7.44	8.75	3.97	6.72	8.37	3.28	6.43	7.01	6.35	6.19	4.43	4.5	3.57	4.03	3.85	3.72
4.25	91.32	26.87	14.06	63.47	11.88	13	8.16	10.84	n/a	12.18	8.63	6	10.65	4.09	7.73	10.76	4.03	11.16	8.39	5.16	6.12	5.16	n/a	4.63	5.59	4.87	3.62
3.59	35.44	12.07	8.68	28.5	7.56	10.41	n/a	13.47	4.13	10.8	6.65	4.37	3.41	2.75	14.84	11.28	11.72	38.46	10	7.34	n/a	9.78	6.62	11.13	7.06	6.81	13.19
6.4	71.62	23.37	12.09	n/a	17.06	35.59	44.37	27.15	17.25	11.78	20.22	19.44	13	3.57	29.87	12.71	25.41	n/a	36.4	25.64	15.78	9.15	13.35	15.6	10.53	10.59	11.81
10.4	217.6	48.75	32.13	133.13	15	29.78	16.97	25.63	24.19	35.88	27.84	29.22	12.63	5.22	15.12	10.85	8.18	13.59	14.18	11.54	11.21	8	7.35	12.79	10.84	11.22	6.5
5.91	61.81	23.85	9.34	56.78	8.78	15.85	11.06	13.71	13.07	11.97	19.69	13.04	11.71	7.75	16.56	10.47	7.46	18.78	14.09	13.54	11.19	9.34	5.88	12.09	10.93	13.1	14.47
5.28	37.16	11.72	7.84	22.16	6.85	8.97	7.84	8	14.06	10.97	5.94	10.37	19.41	3.43	11.32	5.75	3.88	11.47	6.9	7.56	9.53	6.53	5.38	4.25	5.41	6.5	4.93
4.53	123.66	25.96	10.35	46.22	13.94	22.15	6.13	15.06	10.28	23.09	20.03	15.75	19.35	10.62	24.52	10.56	7.07	14.47	11.03	13.66	12.75	9.65	13.18	16.4	16.03	14.6	13.37
n/a	54.88	6.28	4.47	20.03	3.81	4.69	3.9	8.94	5.47	5.68	5.56	5.31	4.85	n/a	7.78	6.81	3.41	8.5	4.93	5.03	n/a	8.31	6.22	5.97	4.82	5.41	4.75
4.72	58.56	13.21	7.66	67.4	12.5	23.03	5.9	32.41	11.62	10.66	10.22	7.29	7.44	4.06	11.06	5.97	4.04	13.31	7.5	4.9	4.21	3.31	11.78	8.12	5.78	5.63	4.53
1.43	19.93	2.5	5.69	17.16	3.15	9.28	2.91	6.78	7.81	9	8	5.89	3.44	3.62	11.94	4.81	7.22	10.28	3.28	3.03	4.35	3.62	5.44	6.06	8	3.72	5
n/a	36.94	22.56	6.93	61.48	7.37	6.25	5.13	15.19	15.82	4.93	6.16	9.22	9.41	n/a	11.32	6.19	4.31	12.09	4.53	6.53	5.15	4.6	4.91	5.68	6.94	7.4	6.69
5.31	121.76	17.78	4.07	129.97	12.91	5.63	10.87	13.34	8.06	34.43	14.34	16.53	17.79	n/a	11	9.78	3.87	9.38	5.75	6.44	8.03	6	4.18	4.84	5.94	3.06	4.85
4.59	53.37	9.37	7.44	50.38	9.13	5.6	8	7.25	4.78	7.41	4.56	10.25	9.78	3.38	8.09	7.47	2.43	9.22	5.94	5.03	4.09	3.37	5.63	4.94	5.03	5.12	5.37
4.19	64.9	4.4	8.91	33.91	5.37	5.43	n/a	9.81	5.72	10.97	5.12	14.03	8.18	4.96	19.15	12.97	7.1	14.28	11.78	11.78	n/a	7.78	7.69	8.53	8.59	9.34	8.81
4.75	57.28	7.31	9.16	n/a	6	20.5	5.44	7.12	9.5	11.16	10.16	8.85	7.12	3.22	18.93	11.15	7.97	n/a	7.82	6.94	6.97	7.91	5.65	4.03	4.03	4.31	5.44

## Sheet: Cut Efficiencies - Cut Strokes
Task 1 Cut Stroke Knife 1	Task 1 Cut Stroke Knife 2	Task 1 Cut Stroke Knife 3	Task 1 Cut Stroke Knife 4	Task 1 Cut Stroke Knife 5	Task 1 Cut Stroke Knife 6	Task 1 Cut Stroke Knife 7	Task 1 Cut Stroke Knife 8	Task 1 Cut Stroke Knife 9	Task 1 Cut Stroke Knife 10	Task 1 Cut Stroke Knife 11	Task 1 Cut Stroke Knife 12	Task 1 Cut Stroke Knife 13	Task 1 Cut Stroke Knife 14	Task 2 Cut Stroke Knife 1	Task 2 Cut Stroke Knife 2	Task 2 Cut Stroke Knife 3	Task 2 Cut Stroke Knife 4	Task 2 Cut Stroke Knife 5	Task 2 Cut Stroke Knife 6	Task 2 Cut Stroke Knife 7	Task 2 Cut Stroke 8	Task 2 Cut Stroke 9	Task 2 Cut Stroke 10	Task 2 Cut Stroke 11	Task 2 Cut Stroke 12	Task 2 Cut Stroke 13	Task 2 Cut Stroke 14
27	492	29	23	246	47	24	40	53	34	38	32	36	24	29	14	10	12	20	19	26	22	10	12	15	15	11	15
14	228	59	53	134	43	72	43	29	34	36	51	58	47	18	75	37	22	18	17	9	12	21	13	16	18	13	9
7	163	44	31	n/a	23	32	19	43	23	25	18	21	24	13	36	7	11	n/a	13	13	12	10	10	10	8	11	14
24	87	51	28	142	40	33	53	39	38	51	56	47	39	9	18	10	8	16	10	9	9	6	9	9	7	9	9
26	n/a	42	35	216	19	24	35	22	43	37	37	73	46	2	n/a	8	6	12	4	4	11	5	3	3	3	11	10
15	164	25	13	140	37	30	37	18	37	34	24	63	20	7	38	14	11	32	20	19	21	6	12	19	11	12	18
20	296	50	73	191	45	52	43	70	102	59	74	53	64	10	36	40	22	47	30	31	29	13	27	34	40	34	38
13	175	23	22	180	30	52	21	17	23	23	28	33	40	3	48	13	14	30	15	12	13	16	17	16	13	14	14
23	172	40	25	148	28	38	33	28	36	57	29	44	33	7	28	16	9	25	15	15	10	16	18	19	11	13	10
15	205	37	36	145	26	31	60	46	56	38	49	34	23	5	15	9	8	12	8	9	11	9	6	9	9	9	12
25	494	84	42	309	74	112	56	56	79	113	68	69	48	8	18	8	4	15	11	13	13	6	8	14	12	11	7
23	221	63	43	87	34	48	39	25	53	85	36	28	29	9	22	28	8	30	20	25	21	10	10	24	17	21	23
11	60	23	14	79	12	21	n/a	18	15	63	26	28	23	3	13	7	4	12	5	5	n/a	4	5	10	8	9	6
6	127	28	33	94	32	17	44	17	34	46	16	42	29	6	23	9	10	24	15	22	37	19	15	26	21	30	9
11	95	35	16	62	30	36	40	23	28	40	35	30	36	4	10	8	5	14	6	7	11	4	4	6	5	4	5
23	157	117	49	207	51	59	39	34	n/a	67	47	33	49	8	6	19	8	15	13	11	11	6	n/a	8	9	10	9
14	123	48	41	118	37	54	n/a	53	22	54	36	26	21	5	13	8	12	20	7	7	n/a	7	6	10	7	7	14
27	174	97	41	n/a	72	113	156	78	58	52	75	80	55	7	19	15	24	n/a	35	26	32	11	17	16	18	25	20
49	683	219	137	360	56	114	82	92	83	150	118	140	62	4	13	7	6	8	11	9	9	6	5	8	9	8	6
17	208	81	31	169	40	67	59	44	47	57	79	57	55	19	15	15	11	15	24	31	31	18	16	22	30	21	31
22	102	27	16	34	11	38	37	32	41	46	22	31	73	6	13	6	5	12	6	10	11	9	7	6	5	6	6
11	200	71	30	69	26	54	20	42	24	69	50	47	62	13	10	4	2	7	4	4	4	7	4	5	15	15	8
n/a	152	27	20	65	20	24	20	27	21	27	22	22	24	n/a	14	19	8	13	13	16	n/a	27	21	18	11	12	11
17	156	43	28	186	56	71	26	85	37	44	42	28	43	6	14	6	5	17	8	11	8	5	15	13	9	8	7
6	22	16	25	19	18	38	18	26	34	25	29	23	19	3	7	2	4	6	2	3	2	2	2	2	2	2	2
n/a	130	82	30	215	35	31	27	52	55	27	25	39	40	n/a	16	15	8	22	12	15	13	10	13	14	11	n/a	12
22	309	72	16	342	53	26	48	53	33	91	63	61	62	n/a	6	9	4	12	6	7	6	4	5	5	6	13	5
20	173	38	29	118	41	28	39	31	20	34	18	41	45	11	26	12	7	16	12	14	13	8	15	13	13	14	10
14	214	18	31	135	20	23	n/a	36	25	52	23	62	33	4	n/a	30	17	49	30	20	n/a	13	19	22	25	24	24
22	137	30	36	n/a	27	73	26	29	40	51	45	40	32	9	14	6	9	n/a	13	13	15	15	11	11	15	16	17
